# Supplementary material for: Information-theoretic gradient flows in mouse visual cortex
Source: Front Neuroinform. 2025 Oct 30;19:1700481. doi: 10.3389/fninf.2025.1700481 (PMC12611820; doi:10.3389/fninf.2025.1700481)
Supplement: Supplementary file 1 [file Table_1.xlsx]

## Sheet: Table_S1
	Mouse	From	To	R²	α (×10⁵)	β		Mouse	From	To	R²	α (×10⁵)	β
	1	AL	AM	0.09	1.62	-0.667067		3	PM	AL	0.13	1.55	-0.857965
	1	AL	LM	0.39	0.559	-0.261532		3	PM	AM	0.55	2.06	-0.248011
	1	AL	PM	0	-0.18	-1.02839		3	PM	LM	0.63	-3.08	-1.70042
	1	AL	RL	0.22	5.94	-0.371113		3	PM	RL	0.2	4.16	-0.230138
	1	AL	V1	0.03	11.5889	-0.607509		3	PM	V1	0.5	-3.23	-2.29828
	1	AM	AL	0.1	2.71	-0.7229		3	RL	AL	0.45	2.43	-0.827528
	1	AM	LM	0.2	2.45	-1.45501		3	RL	AM	0.76	0.911	-0.476857
	1	AM	PM	0.66	1.59	-0.14034		3	RL	LM	0.28	-0.351	-1.27583
	1	AM	RL	0.22	-1.29	-0.424167		3	RL	PM	0.2	-2.29	-0.756691
	1	AM	V1	0.53	-2.01	1.14324		3	RL	V1	0.76	-0.548	-1.93301
	1	LM	AL	0.39	0.633	-0.470377		3	V1	AL	0.54	0.586	-1.15948
	1	LM	AM	0.2	-0.999	-1.4254		3	V1	AM	0.9	-2.81	-1.51974
	1	LM	PM	0.4	-2.53	-1.63638		3	V1	LM	0.51	-2.79	-0.648385
	1	LM	RL	0.01	2.74	-0.914445		3	V1	PM	0.5	1.72	-1.39056
	1	LM	V1	0.2	4.1	-2.21089		3	V1	RL	0.77	-12.5966	-1.79041
	1	PM	AL	0.01	3.43	-1.02119		4	AL	AM	0.02	-2.2	-1.10827
	1	PM	AM	0.66	-0.671	-0.22895		4	AL	LM	0.7	2.72	-0.0226263
	1	PM	LM	0.4	3.07	-1.63232		4	AL	PM	0.09	-3.72	-1.24866
	1	PM	RL	0.02	2.12	-0.850606		4	AL	RL	0.18	-3.91	-0.319427
	1	PM	V1	0.31	3.57	0.546575		4	AL	V1	0.26	2.45	-2.1857
	1	RL	AL	0.19	-1.57	-0.694999		4	AM	AL	0.02	-3.26	-1.26055
	1	RL	AM	0.24	-4.78	-0.648862		4	AM	LM	0.15	-2.74	-1.61627
	1	RL	LM	0.01	3.43	-0.930879		4	AM	PM	0.87	2.69	-0.0209367
	1	RL	PM	0.04	-4.57	-0.916178		4	AM	RL	0.38	-9.49	-0.25105
	1	RL	V1	0.66	-4.92	0.884177		4	AM	V1	0.37	18.4458	-1.85044
	1	V1	AL	0.04	-4.77	-0.976189		4	LM	AL	0.72	-5.1	-0.246515
	1	V1	AM	0.55	-3.54	-0.758725		4	LM	AM	0.2	-7.65	-1.24639
	1	V1	LM	0.2	-2.14	-1.16167		4	LM	PM	0.33	-5.42	-1.34817
	1	V1	PM	0.3	-0.521	-0.80453		4	LM	RL	0.11	-19.4451	-0.767609
	1	V1	RL	0.66	-3.06	-0.663975		4	LM	V1	0.15	23.3596	-1.70455
	2	AL	AM	0.29	6.06	-0.252398		4	PM	AL	0.1	-6.6	-1.61289
	2	AL	LM	0.01	1.58	-0.893805		4	PM	AM	0.88	-3.87	-0.125113
	2	AL	PM	0.25	0.00809	-0.51338		4	PM	LM	0.32	-8.27	-2.10212
	2	AL	RL	0.3	11.5698	-0.0226601		4	PM	RL	0.19	-15.2314	-0.757813
	2	AL	V1	0.3	-18.7595	-2.44351		4	PM	V1	0.21	25.1973	-1.25353
	2	AM	AL	0.29	5.41	-0.570112		4	RL	AL	0.38	25.5211	-0.461876
	2	AM	LM	0.22	-2.46	-1.37695		4	RL	AM	0.4	-9.11	-0.772551
	2	AM	PM	0.61	5.8	-0.405413		4	RL	LM	0.21	30.1734	-0.614792
	2	AM	RL	0.84	-3.78	0.172056		4	RL	PM	0.2	-8.78	-0.895934
	2	AM	V1	0.78	0.165	-2.74396		4	RL	V1	0.81	-44.2613	-2.69025
	2	LM	AL	0.03	5.14	-0.892825		4	V1	AL	0.35	16.2938	-1.21196
	2	LM	AM	0.22	2.2	-1.62577		4	V1	AM	0.45	-14.9149	-1.22668
	2	LM	PM	0.24	-0.494	-1.45267		4	V1	LM	0.12	13.0883	-1.13299
	2	LM	RL	0.16	6.34	-1.67744		4	V1	PM	0.23	-10.4041	-1.1438
	2	LM	V1	0.17	-9.64	0.0426277		4	V1	RL	0.7	-1.39	-1.58204
	2	PM	AL	0.25	2.61	-0.488723		5	AL	AM	0.31	-19.6601	-0.722127
	2	PM	AM	0.6	-2.24	0.107188		5	AL	LM	0.35	11.3434	-0.182919
	2	PM	LM	0.24	-0.311	-1.52461		5	AL	PM	0.14	-10.4517	-1.05927
	2	PM	RL	0.3	-1.42	0.0392176		5	AL	RL	0.25	-21.596	0.335212
	2	PM	V1	0.52	-2.52	-3.06927		5	AL	V1	0.26	21.2173	-3.38282
	2	RL	AL	0.29	6.43	-0.666764		5	AM	AL	0.02	-0.682	-0.978327
	2	RL	AM	0.84	-3.55	-0.335528		5	AM	LM	0.58	-2.76	-1.53267
	2	RL	LM	0.16	3.45	-1.19276		5	AM	PM	0.69	0.00237	-0.374431
	2	RL	PM	0.3	-2.7	-0.734834		5	AM	RL	0.62	-14.1252	-0.222472
	2	RL	V1	0.77	0.999	-2.31066		5	AM	V1	0.63	16.8029	-1.99866
	2	V1	AL	0.27	0.87	-1.18578		5	LM	AL	0.13	-3.77	-0.747069
	2	V1	AM	0.79	-9.08	-1.43225		5	LM	AM	0.61	-12.5171	-1.8983
	2	V1	LM	0.16	-1.43	-0.846866		5	LM	PM	0.44	-4.23	-1.70319
	2	V1	PM	0.52	0.785	-1.25375		5	LM	RL	0.38	-23.2425	-1.73589
	2	V1	RL	0.79	-12.9842	-1.56886		5	LM	V1	0.22	30.6482	-0.675189
	3	AL	AM	0.51	1.01	0.842242		5	PM	AL	0	-0.46	-1.00257
	3	AL	LM	0.15	2.01	-1.8588		5	PM	AM	0.71	-8.82	-0.122338
	3	AL	PM	0.13	-0.292	-0.091058		5	PM	LM	0.45	3.82	-1.42654
	3	AL	RL	0.45	2	1.91164		5	PM	RL	0.32	-17.3047	-0.402883
	3	AL	V1	0.54	-1.93	-4.4231		5	PM	V1	0.54	7.5	-2.61786
	3	AM	AL	0.51	1.29	-0.71451		5	RL	AL	0.16	4.08	-0.866836
	3	AM	LM	0.55	-6.81	-1.68131		5	RL	AM	0.64	-9.74	-0.654676
	3	AM	PM	0.55	5.02	-0.239347		5	RL	LM	0.37	7.24	-1.09736
	3	AM	RL	0.77	-11.599	0.410361		5	RL	PM	0.3	-7.39	-0.872539
	3	AM	V1	0.9	0.81	-2.70893		5	RL	V1	0.68	-4.55	-2.1081
	3	LM	AL	0.15	0.514	-1.16723		5	V1	AL	0.2	2.93	-1.08057
	3	LM	AM	0.54	0.7	-1.83504		5	V1	AM	0.77	-20.1189	-1.28487
	3	LM	PM	0.62	-0.354	-1.89043		5	V1	LM	0.45	16.9693	-0.987897
	3	LM	RL	0.28	1.14	-2.01523		5	V1	PM	0.57	-7.96	-1.24124
	3	LM	V1	0.51	-0.976	0.470355		5	V1	RL	0.75	-19.7925	-1.53055
